# Supplementary material for: Iron Oxide Nanorings and Nanotubes for Magnetic Hyperthermia: The Problem of Intraparticle Interactions
Source: Nanomaterials (Basel). 2021 May 24;11(6):1380. doi: 10.3390/nano11061380 (PMC8225017; doi:10.3390/nano11061380)
Supplement: Supplementary file 1 [file nanomaterials-11-01380-s001.zip]

Archive with 1 entries (1 files):
- nanomaterials-1219934-supplementary.pdf
